# Supplementary material for: Clinical impact of a targeted next-generation sequencing gene panel for autoinflammation and vasculitis
Source: PLoS One. 2017 Jul 27;12(7):e0181874. doi: 10.1371/journal.pone.0181874 (PMC5531484; doi:10.1371/journal.pone.0181874)
Supplement: S2 Table — (XLSX) [file pone.0181874.s004.xlsx]

## Sheet: VIP2 gene list
hgnc_Symbol	Gene name	Disease group	Chr	Transcript reference
ACTA2	Actin alpha 2	Aortopathies	10	NM_001613
BMPR2	Bone morphogenetic protein type II receptor	Aortopathies	2	NM_001204
FBN1	Fibrillin1	Aortopathies	15	NM_000138
SLC2A10	Solute carrier family 2 (facilitated glucose transporter), member 10	Aortopathies	20	NM_030777
TGFBR1	Transforming growth factor-beta receptor, type 1	Aortopathies	9	NM_004612
TGFBR2	Transforming growth factor-beta receptor, type 2	Aortopathies	3	NM_001024847
MYH11	Myosin, Heavy Chain 11, Smooth Muscle	Aortopathies	16	NM_001040113
RNF213	ring finger protein 213	Aortopathies	17	NM_001256071
GUCY1A3	guanylate cyclase 1, soluble, alpha 3	Aortopathies	4	NM_000856
MYLK	myosin light chain kinase	Aortopathies	3	NM_053025
PRKG1	protein kinase, cGMP-dependent, type I	Aortopathies	10	NM_001098512
SMAD3	SMAD family member 3	Aortopathies	15	NM_005902
SMAD4	SMAD family member 4	Aortopathies	18	NM_005359
TGFB2	transforming growth factor, beta 2	Aortopathies	1	NM_001135599
HFE	hemochromatosis	Aortopathies	6	NM_000410
RHOD	ras homolog family member D	Aortopathies	11	NM_014578
ELN	elastin	Aortopathies	7	NM_001278939
FBN2	fibrillin 2	Aortopathies	5	NM_001999
NOTCH1	notch 1	Aortopathies	9	NM_017617
ADAM17	ADAM Metallopeptidase Domain 17	Associated with intestinal inflammation	2	NM_003183
AICDA	Activation-induced cytidine deaminase	Associated with intestinal inflammation	12	NM_020661
BTK	Bruton's tyrosine kinase	Associated with intestinal inflammation	X	NM_000061
CD40LG	CD40 antigen ligand	Associated with intestinal inflammation	X	NM_000074
COL7A1	Collagen VII, Alpha-1 Polypeptide	Associated with intestinal inflammation	3	NM_000094
CYBA	Cytochrome b alpha chain	Associated with intestinal inflammation	16	NM_000101
CYBB	Cytochrome b beta chainp91-phox	Associated with intestinal inflammation	X	NM_000397
DCLRE1C	DNA cross-link repair 1c	Associated with intestinal inflammation	10	NM_001033855
DOCK8	Dedicator of cytokinesis 8	Associated with intestinal inflammation	9	NM_203447
FERMT1	Ferritin family member 1	Associated with intestinal inflammation	20	NM_017671
FOXP3	Forkhead box P3	Associated with intestinal inflammation	X	NM_014009
G6PC3	Glucose-6-phosphatase 3	Associated with intestinal inflammation	17	NM_138387
GUCY2C	Guanylate cyclase 2C	Associated with intestinal inflammation	12	NM_004963
HPS1	Hermansky-Pudlak syndrome type 1	Associated with intestinal inflammation	10	NM_000195
HPS4	Hermansky-Pudlak syndrome type 4	Associated with intestinal inflammation	22	NM_022081
HPS6	Hermansky-Pudlak syndrome type 6	Associated with intestinal inflammation	10	NM_024747
ICOS	Inducible T-cell co-stimulator	Associated with intestinal inflammation	2	NM_012092
IKBKG	IKK-gamma	Associated with intestinal inflammation	X	NM_003639
IL2RA	Interleukin 2 receptor, alpha chain	Associated with intestinal inflammation	10	NM_000417
ITGB2	Beta-2 integrin chain	Associated with intestinal inflammation	21	NM_000211
LRBA	Lipopolysaccharide-responsive and beige-like anchor brotein	Associated with intestinal inflammation	4	NM_001199282
NCF1	Neutrophil cytosol factor 1	Associated with intestinal inflammation	7	NM_000265
NCF2	Neutrophil cytosol factor 2	Associated with intestinal inflammation	1	NM_000433
NCF4	Neutrophil cytosol factor 4	Associated with intestinal inflammation	22	NM_000631
PIK3R1	Phosphatidylinositol 3-kinase regulatory subunit alpha	Associated with intestinal inflammation	5	NM_181504
PTEN	Phosphatase and tensin homolog	Associated with intestinal inflammation	10	NM_000314 (Sample 23) NM_001304717 (sample 29)
RET	Rearranged during transfection proto-oncogene	Associated with intestinal inflammation	10	NM_020975
SKIV2L	Superkiller viralicidic activity 2-like	Associated with intestinal inflammation	6	NM_006929
SLC37A4	Solute carrier family 37 (glucose-6-phosphate transporter), member 4	Associated with intestinal inflammation	11	NM_001467
TTC37	Tetratricopeptide repeat domain 37	Associated with intestinal inflammation	5	NM_014639
WAS	Wiskott-Aldrich syndrome	Associated with intestinal inflammation	X	NM_000377
AP3B1	adaptor-related protein complex 3, beta 1 subunit	Associated with intestinal inflammation	5	NM_003664
CBL	Cbl Proto-Oncogene, E3 Ubiquitin Protein Ligase	Associated with intestinal inflammation	11	NM_005188
CORO1A	Coronin, actin binding protein, 1A	Associated with intestinal inflammation	16	NM_007074
CTPS1	cytidine 5′ triphosphate synthase 1	Associated with intestinal inflammation	1	NM_001905
IFNGR1	interferon gamma receptor 1	Associated with intestinal inflammation	6	NM_000416
IFNGR2	interferon gamma receptor 2 (interferon gamma transducer 1)	Associated with intestinal inflammation	21	NM_005534
MAGT1	magnesium transporter 1	Associated with intestinal inflammation	X	NM_032121
PIK3CD	phosphatidylinositol-4,5-bisphosphate 3-kinase, catalytic subunit delta	Associated with intestinal inflammation	1	NM_005026
SKI	v-ski avian sarcoma viral oncogene homolog	Aortopathies	1	NM_003036
VPS13B	vacuolar protein sorting 13 homolog B (yeast)	Associated with intestinal inflammation	8	NM_017890
NF1	neurofibromin 1	Associated with intestinal inflammation	17	NM_000267
B2M	beta-2-microglobulin	Associated with intestinal inflammation	15	NM_004048
CTC1	CTS telomere maintenance complex component 1	Associated with intestinal inflammation	17	NM_025099
STK4	serine/threonine kinase 4	Associated with intestinal inflammation	20	NM_006282
CASP10	Caspase 10	Autoimmune lymphoproliferative syndrome (ALPS) and related disorders	2	NM_032977
CASP8	Caspase 8	Autoimmune lymphoproliferative syndrome (ALPS) and related disorders	2	NM_033355
FAS	Tumour necrosis factor receptor superfamily member 6	Autoimmune lymphoproliferative syndrome (ALPS) and related disorders	10	NM_000043
FASLG	Tumor necrosis factor ligand superfamily member 6 (FAS ligand)	Autoimmune lymphoproliferative syndrome (ALPS) and related disorders	1	NM_000639
NRAS	Neuroblastoma ras	Autoimmune lymphoproliferative syndrome (ALPS) and related disorders	1	NM_002524
SH2D1A	SH2-domain protein 1a (Slam-associated protein)	Autoimmune lymphoproliferative syndrome (ALPS) and related disorders	X	NM_002351
XIAP	X-linked inhibitor of apoptosis	Autoimmune lymphoproliferative syndrome (ALPS) and related disorders	X	NM_001167
IL10	Interleukin 10	Autoinflammatory	1	NM_000572
IL10RA	Interleukin 10 receptor, alpha	Autoinflammatory	11	NM_001558
IL10RB	Interleukin 10 receptor, beta	Autoinflammatory	21	NM_000628
IL1RN	Interleukin 1 receptor antagonist	Autoinflammatory	2	NM_173842
IL36RN	Interleukin 36 receptor antagonist	Autoinflammatory	2	NM_173170
LPIN2	Lipin 2	Autoinflammatory	18	NM_014646
LYN	Tyrosine-Protein Kinase	Autoinflammatory	8	NM_002350
MEFV	MEditerranean FeVer	Autoinflammatory	16	NM_000243
MVK	Mevalonate Kinase	Autoinflammatory	12	NM_000431
NLRP12	NLR pyrin domain containing protein 12	Autoinflammatory	19	NM_144687
NLRP3	NLR pyrin domain containing protein 3	Autoinflammatory	1	NM_001243133
NOD2	Nucleotide-binding oligomerization domain 2	Autoinflammatory	16	NM_022162
PLCG2	Phospholipase C, Gamma-2	Autoinflammatory	16	NM_002661
PSMB8	Proteasome Subunit, Beta-Type, 8	Autoinflammatory	6	NM_148919
PSTPIP1	Proline-Serine-Threonine Phosphatase Interacting Protein 1	Autoinflammatory	15	NM_003978
RBCK1	Ranbp-Type and C3HC4-Type Zinc Finger-Containing 1	Autoinflammatory	20	NM_031229
TMEM173	Transmembrane protein 173	Autoinflammatory	5	NM_198282
TNFRSF1A	Tumor Necrosis Factor Receptor Super Family 1A	Autoinflammatory	12	NM_001065
TRNT1	tRNA nucleotidyl transferase, CCA-adding, 1	Autoinflammatory	3	NM_182916
AP1S3	adaptor-related protein complex 1, sigma 3 subunit	Autoinflammatory	2	NM_001039569
CARD14	caspase recruitment domain family, member 14	Autoinflammatory	17	NM_024110
NLRC4	NLR family, CARD domain containing 4	Autoinflammatory	2	NM_021209
NLRP7	NLR family, pyrin domain containing 7	Autoinflammatory	19	NM_001127255
POMP	proteasome maturation protein	Autoinflammatory	13	NM_015932
PSMA3	proteasome (prosome, macropain) subunit, alpha type, 3	Autoinflammatory	14	NM_002788
PSMB4	proteasome (prosome, macropain) subunit, beta type, 4	Autoinflammatory	1	NM_002796
PSMB9	proteasome (prosome, macropain) subunit, beta type, 9	Autoinflammatory	6	NM_002800
SH3BP2	SH3-domain binding protein 2	Autoinflammatory	4	NM_003023
TNFAIP3	tumor necrosis factor, α–induced protein 3	Autoinflammatory	6	NM_001270507
TNFRSF11A	tumor necrosis factor receptor superfamily, member 11a	Autoinflammatory	18	NM_003839
PYCARD	PYD and CARD domain containing	Autoinflammatory	16	NM_013258
NLRP6	NLR family, pyrin domain containing 6	Autoinflammatory	11	NM_138329
C1QA	Complement component 1, q subcomponent, A chain	Complement and regulatory protein deficiencies	1	NM_015991
C1QB	Complement component 1, q subcomponent, B chain	Complement and regulatory protein deficiencies	1	NM_000491
C1QC	Complement component 1, q subcomponent, C chain	Complement and regulatory protein deficiencies	1	NM_172369
C1R	Complement component 1r	Complement and regulatory protein deficiencies	12	NM_001733
C2	Complement component 2	Complement and regulatory protein deficiencies	6	NM_000063
C3	Complement component 3	Complement and regulatory protein deficiencies	19	NM_000064
C4A	Complement component 4A	Complement and regulatory protein deficiencies	6	NM_007293
C5	Complement component 5	Complement and regulatory protein deficiencies	9	NM_001735
C6	Complement component 6	Complement and regulatory protein deficiencies	5	NM_000065
C7	Complement component 7	Complement and regulatory protein deficiencies	5	NM_000587
C8A	Complement component 8 alpha	Complement and regulatory protein deficiencies	1	NM_000562
C8B	Complement component 8 beta	Complement and regulatory protein deficiencies	1	NM_000066
C9	Complement component 9	Complement and regulatory protein deficiencies	5	NM_001737
CFH	Complement factor H	Complement and regulatory protein deficiencies	1	NM_000186
CFHR5	Complement factor H-related protein 5	Complement and regulatory protein deficiencies	1	NM_030787
CFI	Complement factor 1	Complement and regulatory protein deficiencies	4	NM_000204
CFP	Complement Factor Properdin	Complement and regulatory protein deficiencies	X	NM_002621
MASP2	Mannose-binding lectin serine protease 2	Complement and regulatory protein deficiencies	1	NM_006610
MBL2	Mannose-binding lectin	Complement and regulatory protein deficiencies	10	NM_000242
SERPING1	Serpin Peptidase Inhibitor, Clade G (C1 Inhibitor), Member 1	Complement and regulatory protein deficiencies	11	NM_000062
COL3A1	Collagen, type III, alpha 1	Vasculopathic Ehlers-Danlos syndrome	2	NM_000090
COL5A1	collagen, type V, alpha 1	Vasculopathic Ehlers-Danlos syndrome	9	NM_000093
COL5A2	collagen, type V, alpha 2	Vasculopathic Ehlers-Danlos syndrome	2	NM_000393
PLOD1	procollagen-lysine, 2-oxoglutarate 5-dioxygenase 1	Vasculopathic Ehlers-Danlos syndrome	1	NM_001316320
PRF1	Perforin	Haemophagocytic lymphohistiocytosis (HLH)	10	NM_005041
SLC29A3	Solute carrier family 29 (nucleoside transporter), member 3	Haemophagocytic lymphohistiocytosis (HLH)	10	NM_018344
STX11	Syntaxin 11	Haemophagocytic lymphohistiocytosis (HLH)	6	NM_003764
STXBP2	Syntaxin binding protein 2	Haemophagocytic lymphohistiocytosis (HLH)	19	NM_006949
UNC13D	Munc-13-4	Haemophagocytic lymphohistiocytosis (HLH)	17	NM_199242
DNASE2	deoxyribonuclease II, lysosomal	Haemophagocytic lymphohistiocytosis (HLH)	19	NM_001375
LYST	lysosomal trafficking regulator	Haemophagocytic lymphohistiocytosis (HLH)	1	NM_000081
RAB27A	RAB27A, member RAS oncogene family	Haemophagocytic lymphohistiocytosis (HLH)	15	NM_004580
APOA1	Apolipoprotein A1	Hereditary amyloidosis	11	NM_000039
APOA2	Apolipoprotein A2	Hereditary amyloidosis	1	NM_001643
FGA	Fibrinogen Alpha Chain	Hereditary amyloidosis	4	NM_000508
GSN	Gelsolin	Hereditary amyloidosis	9	NM_001127662
LYZ	Lysozyme	Hereditary amyloidosis	12	NM_000239
TTR	Transthyretin	Hereditary amyloidosis	18	NM_000371
APOE	apolipoprotein E	Hereditary amyloidosis	19	NM_000041
SAA1	serum amyloid A1	Hereditary amyloidosis	11	NM_000331
SAA2	serum amyloid A2	Hereditary amyloidosis	11	NM_030754
SAA4	serum amyloid A4, constitutive	Hereditary amyloidosis	11	NM_006512
APOC3	apolipoprotein C-III	Hereditary amyloidosis	11	NM_000040
APOA4	apolipoprotein A-IV	Hereditary amyloidosis	11	NM_000482
CBS	Cystathionine beta synthase	Paediatric stroke	21	NM_000071
COL4A1	Alpha-1 chain of type IV collagen	Paediatric stroke	13	NM_001845
CST3	Cystatin C3	Paediatric stroke	20	NM_000099
GLA	Alpha-galactosidase A	Paediatric stroke	X	NM_000169
HTRA1	HtrA serine peptidase-1 gene	Paediatric stroke	10	NM_002775
NOTCH3	Neutrogenic locus notch homolog protein 3	Paediatric stroke	19	NM_000435
ACP5	Acid phosphatase-5/tartrate-resistant phosphatase	Systemic Lupus Erythematous (SLE) and Aicardi-Goutieres syndrome (AGS)	19	NM_001111034
ADAR	Adenosine deaminase acting on RNA	Systemic Lupus Erythematous (SLE) and Aicardi-Goutieres syndrome (AGS)	1	NM_001111
DNASE1	Deoxyribonuclease 1	Systemic Lupus Erythematous (SLE) and Aicardi-Goutieres syndrome (AGS)	16	NM_005223
DNASE1L3	Deoxyribonuclease I-like 3	Systemic Lupus Erythematous (SLE) and Aicardi-Goutieres syndrome (AGS)	3	NM_004944
PRKCD	Protein Kinase C, Delta	Systemic Lupus Erythematous (SLE) and Aicardi-Goutieres syndrome (AGS)	3	NM_006254
RNASEH2A	Ribonuclease H2 subunit A	Systemic Lupus Erythematous (SLE) and Aicardi-Goutieres syndrome (AGS)	19	NM_006397
RNASEH2B	Ribonuclease H2 subunit B	Systemic Lupus Erythematous (SLE) and Aicardi-Goutieres syndrome (AGS)	13	NM_024570
RNASEH2C	Ribonuclease H2 subunit C	Systemic Lupus Erythematous (SLE) and Aicardi-Goutieres syndrome (AGS)	11	NM_032193
SAMHD1	SAM-domain and HD-containing protein 1	Systemic Lupus Erythematous (SLE) and Aicardi-Goutieres syndrome (AGS)	20	NM_015474
TREX1	Three prime repair exonuclease 1	Systemic Lupus Erythematous (SLE) and Aicardi-Goutieres syndrome (AGS)	3	NM_016381
CECR1	Cat eye syndrome chromosome region 1/Adenosine deaminase 2	Vasculitis/vasculopathy	22	NM_001282225
TRAP1	Tumour necrosis factor receptor-associated protein 1	Vasculitis/vasculopathy	16	NM_016292
WDR1	WD Repeat containing 1/Actin-interacting protein 1	Vasculitis/vasculopathy	4	NM_005112
UNC13D intron 1	Munc-13-4	Haemophagocytic lymphohistiocytosis (HLH)	17	NM_199242
