# Supplementary material for: Clinical impact of a targeted next-generation sequencing gene panel for autoinflammation and vasculitis
Source: PLoS One. 2017 Jul 27;12(7):e0181874. doi: 10.1371/journal.pone.0181874 (PMC5531484; doi:10.1371/journal.pone.0181874)
Supplement: S3 Table — (XLSX) [file pone.0181874.s005.xlsx]

## Sheet: Sheet1
MiSeq sequencing runs	VIP Design ID	VIP gene list version	Description	Number of genes	Number of regions	Number of probes	probe size (Kbp)
RUN1	0685841	VIP1	VIP1 genes	113	1881	10489	687.83
RUN2	0762931	VIP1	VIP1 modified with more baits added to 6 regions in 5 genes			10616	689.41
RUN3
RUN4	0819741	VIP2	VIP1 modified by adding 53 genes and intron 1 of UNC13D	166	2983	24222	1150
RUN5
