# Supplementary material for: Clinical impact of a targeted next-generation sequencing gene panel for autoinflammation and vasculitis
Source: PLoS One. 2017 Jul 27;12(7):e0181874. doi: 10.1371/journal.pone.0181874 (PMC5531484; doi:10.1371/journal.pone.0181874)
Supplement: S4 Table — (XLSX) [file pone.0181874.s006.xlsx]

## Sheet: additional file 5
Gene	Chromosome	Start	End	Exon	minimum read depth	maximum read depth	mean read depth
ADAR	1	154580446	154580501	1	1.47273	58.5455	22.9882
AP3B1*	5	77396755	77396868	21	0	128.292	69.2378
AP3B1	5	77521344	77521451	6	1.57009	67.6168	24.8584
C4B	6	31949863	31949968	1	0	0	0
C4B	6	31950060	31950299	2	0	0	0
C4B	6	31950473	31950715	3	0	0	0
C4B	6	31950884	31950995	4	0	0	0
C4B	6	31951033	31951162	5	0	0	0
C4B	6	31951340	31951463	6	0	0	0
C4B	6	31951593	31951730	7	0	0	0
C4B	6	31951828	31951974	8	0	0	0
C4B	6	31952031	31952204	9	0	0	0
C4B	6	31958947	31959103	10	0	0	0
C4B	6	31959162	31959382	11	0	0	0
C4B	6	31959487	31959710	12	0	0	0
C4B	6	31959802	31960028	13	0	0	0
C4B	6	31960141	31960340	14	0	0	0
C4B	6	31960551	31960718	15	0	0	0
C4B	6	31960845	31960960	16	0	0	0
C4B	6	31961180	31961418	17	0	0	0
C4B	6	31961469	31961621	18	0	1.74342	0.103865
C4B	6	31961671	31961782	19	0	12.6216	1.60236
C4B*	6	31962000	31962180	20	0	407.778	153.575
C4B	6	31962707	31962799	22	0	38.5	11.4789
C4B	6	31962860	31962990	23	0	11.2538	1.49981
C4B	6	31963085	31963335	24	0.072	47.64	15.3029
C4B*	6	31963962	31964119	27	0	356.287	170.177
C4B*	6	31964184	31964396	28	0	1176.16	432.245
C4B*	6	31964584	31964857	29	0	252.546	45.4076
C4B	6	31964899	31965107	30	0	40.7212	5.63876
C4B	6	31966569	31966703	32	0	0	0
C4B	6	31966760	31966940	33	0	0	0
C4B	6	31966760	31966987	33	0	0	0
C4B	6	31967061	31967192	34	0	0	0
C4B	6	31967242	31967357	35	0	0	0
C4B	6	31968808	31968951	36	0	0	0
C4B	6	31969076	31969206	37	0	0	0
C4B	6	31969251	31969390	38	0	0	0
C4B	6	31969532	31969656	39	0	0	0
C4B	6	31969878	31970051	40	0	0	0
C4B	6	31970154	31970336	41	0	0	0
C5	9	123800137	123800248	4	0	51.2973	15.2289
CFI	4	110678897	110678958	7	0	37.2623	13.1465
COL5A2	2	189909883	189909977	47	3.98936	40.9255	25.4844
CORO1A	12	30200159	30200304	12	0	9.23448	4.07909
IFNGR2	21	34775828	34775941	1	0.734513	18.115	7.87528
IKBKG	X	153784358	153784610	3	0	5.59524	1.21637
IKBKG	X	153786725	153786884	4	0	0	0
IKBKG	X	153788600	153788793	5	0	1.15544	0.0863342
IKBKG	X	153789881	153790018	6	0	0	0
IKBKG	X	153791003	153791187	7	0	0	0
IKBKG	X	153791752	153791935	8	0	1.37705	0.164686
IKBKG	X	153792152	153792254	9	0.0882353	51.1275	17.5544
IKBKG	X	153792512	153792695	10	0	25.0273	7.0985
NCF1	7	74188357	74188469	1	0	0	0
NCF1	7	74195104	74195200	5	0	66.8646	8.48789
NCF1	7	74202306	74202451	9	0	52.1448	7.03716
NCF1	7	74203361	74203523	11	0	22.5123	5.30455
NOTCH3	19	15311577	15311735	1	1.43671	55.0949	16.6024
POMP	13	29238624	29238725	3	0	56.3663	23.1151
PTEN	10	89685248	89685333	3	0	38.2824	7.25103
SH2D1A*	X	123480471	123480648	1	0.892655	552.203	318.095
SH2D1A*	X	123499589	123499693	2	0	376.125	208.719
SH2D1A*	X	123504004	123504180	3	0	347.278	180.045
SH2D1A*	X	123504004	123504189	3	0	340.859	177.652
SH2D1A*	X	123505179	123505260	4	0	129.086	50.1431
STX11*	6	144507743	144508647	2	0.29646	547.92	346.579
TGFBR1*	9	101867466	101867603	1	0	224.277	68.5023
TNFRSF11A	18	59992564	59992679	1	1.35652	21.9391	10.3277
TRNT1*	3	3186246	3186413	5	0	71.8024	33.2686
VPS13B	8	100221798	100221915	18	0.666667	22.1368	8.56731
